# Supplementary material for: Short-Term Visual Deprivation, Tactile Acuity, and Haptic Solid Shape Discrimination
Source: PLoS One. 2014 Nov 14;9(11):e112828. doi: 10.1371/journal.pone.0112828 (PMC4232490; doi:10.1371/journal.pone.0112828)
Supplement: Dataset S1 — Individual participant results for the blindfold effectiveness test. (XLS) [file pone.0112828.s001.xls]

## Sheet: Sheet1
Blindfold effectiveness test
entries in each cell are percentage correct values
(how accurately participants could detect presence/absence of room light)
(chance detection = 50 percent correct)
0 min	30 min	85 min
40	10	60	participant 1
40	50	50	participant 2
40	40	70	participant 3
40	50	40	participant 4
50	60	60	participant 5
65	60	30	participant 6
60	50	70	participant 7
40	10	60	participant 8
10	40	60	participant 9
65	50	20	participant 10
60	40	60	participant 11
70	40	30	participant 12
60	60	30	participant 13
56.7	50	40	participant 14
49.7643	43.5714	48.5714	mean
15.9183	15.9842	16.5748	sd
