# Supplementary material for: Short-Term Visual Deprivation, Tactile Acuity, and Haptic Solid Shape Discrimination
Source: PLoS One. 2014 Nov 14;9(11):e112828. doi: 10.1371/journal.pone.0112828 (PMC4232490; doi:10.1371/journal.pone.0112828)
Supplement: Dataset S2 — Individual participant tactile acuities. Each participant's tactile acuity was assessed using a grating orientation discrimination task. (XLS) [file pone.0112828.s002.xls]

## Sheet: ChuckGratings.dat
Entries are grating orientation discrimination thresholds in mm
	Initial	Second
	measurement	measurement
Blindfolded participants
Participant 1	1.426	1.171
Participant 2	1.433	1.381
Participant 3	1.282	1.428
Participant 4	1.57	0.731
Participant 5	1.101	1.062
Participant 6	1.602	1.293
Participant 7	0.962	1.103
Participant 8	1.301	1.1
Participant 9	1.209	0.918
Participant 10	1.513	1.281
Participant 11	0.872	0.818
Participant 12	1.95	1.91
Participant 13	0.828	0.931
Participant 14	0.957	0.833
	1.28614	1.14	mean
	0.322122	0.309517	sd
Sighted participants
Participant 15	1.877	1.785
Participant 16	1.021	0.876
Participant 17	0.96	1.02
Participant 18	1.462	1.277
Participant 19	1.691	1.163
Participant 20	1.243	1.273
Participant 21	1.152	0.903
Participant 22	1.707	1.413
Participant 23	0.994	1.001
Participant 24	0.878	0.834
Participant 25	1.304	1.028
Participant 26	1.255	1.119
Participant 27	1.285	1.291
Participant 28	1.28	1.173
	1.2935	1.154	mean
	0.300012	0.250368	sd
