# Supplementary material for: Short-Term Visual Deprivation, Tactile Acuity, and Haptic Solid Shape Discrimination
Source: PLoS One. 2014 Nov 14;9(11):e112828. doi: 10.1371/journal.pone.0112828 (PMC4232490; doi:10.1371/journal.pone.0112828)
Supplement: Dataset S3 — Individual participant shape discrimination performance. (XLS) [file pone.0112828.s003.xls]

## Sheet: ChuckGratings.dat
Entries are shape discrimination accuracies (d')
Blindfolded participants
Participant 1		1.348		1.94079	mean
Participant 2		1.509		0.43213	sd
Participant 3		2.04
Participant 4		1.978
Participant 5		2.272
Participant 6		1.202
Participant 7		2.115
Participant 8		2.016
Participant 9		1.855
Participant 10		1.609
Participant 11		2.012
Participant 12		2.828
Participant 13		1.92
Participant 14		2.467
Sighted participants
Participant 15		2.432		1.94229	mean
Participant 16		2.019		0.344514	sd
Participant 17		2.372
Participant 18		1.932
Participant 19		1.93
Participant 20		2.062
Participant 21		2.019
Participant 22		0.924
Participant 23		1.978
Participant 24		1.744
Participant 25		1.932
Participant 26		2.04
Participant 27		1.936
Participant 28		1.872
